# Supplementary material for: Low SARS-CoV-2 Seroprevalence and No Active Infections among Dogs and Cats in Animal Shelters with Laboratory-Confirmed COVID-19 Human Cases among Employees
Source: Biology (Basel). 2021 Sep 11;10(9):898. doi: 10.3390/biology10090898 (PMC8467101; doi:10.3390/biology10090898)
Supplement: Supplementary file 1 [file biology-10-00898-s001.zip]

Archive with 1 entries (1 files):
- biology-1352454-supplementary.pdf
